# Supplementary material for: Increased aqueous humor levels of endothelin-1 in patients with open angle glaucoma
Source: BMC Ophthalmol. 2025 Jan 24;25:46. doi: 10.1186/s12886-025-03861-y (PMC11760677; doi:10.1186/s12886-025-03861-y)
Supplement: Supplementary file 3 — Supplementary Material 3. [file 12886_2025_3861_MOESM3_ESM.xlsx]

## Sheet: Raw data
Sample ID	Absorbance (at 450-540 nm)	ET-1 concentration	Dilution factor	Max IOP	Collection date of aqueous humor sample	Cohort
25 pg/mL ET-1 Standard	1.245					ET-1 Standard				Sample ID	Concentration (pg/mL)	Abs (450 -540 nm)
12.5 pg/mL ET-1 Standard	0.735					ET-1 Standard				ET-1 Std. 25 pg/mL	25	1.245
6.25 pg/mL ET-1 Standard	0.413					ET-1 Standard				ET-1 Std. 12.5 pg/mL	12.5	0.735
3.13 pg/mL ET-1 Standard	0.223					ET-1 Standard				ET-1 Std. 6.25 pg/mL	6.25	0.413
1.56 pg/mL ET-1 Standard	0.134					ET-1 Standard				ET-1 Std. 3.13 pg/mL	3.13	0.223
0.78 pg/mL ET-1 Standard	0.098					ET-1 Standard				ET-1 Std. 1.56 pg/mL	1.56	0.134
0.39 pg/mL ET-1 Standard	0.069					ET-1 Standard				ET-1 Std. 0.78 pg/mL	0.78	0.098
0.0 pg/mL ET-1 Standard	0.057					ET-1 Standard				ET-1 Std. 0.39 pg/mL	0.39	0.069
blank control	0.057					blank control				ET-1 Std. 0.00 pg/mL	0	0.057
57	0.405	6.89256	1	n/a	2021-03-22	Control
67	0.232	3.31818	1	n/a	2021-05-03	Control
69	0.263	3.95868	1	n/a	2021-04-26	Control
75	0.114	0.880165	1	n/a	2021-06-08	Control
139	0.173	6.29752	3	n/a	2021-12-20	Control
155	0.149	4.80992	3	n/a	2023-03-15	Control
156	0.257	3.83471	1	n/a	2023-04-12	Control
159	0.394	6.66529	1	n/a	2022-02-17	Control
160	0.151	1.64463	1	n/a	2022-02-17	Control
162	0.221	3.09091	1	n/a	2022-05-12	Control
163	0.264	3.97934	1	n/a	2022-05-12	Control
164	0.221	3.09091	1	n/a	2022-05-12	Control
9	0.283	4.3719	1	19	2020-10-28	NTG
10	0.439	7.59504	1	22	2020-11-18	NTG
24	0.223	9.39669	3	19	2020-11-30	NTG
25	0.454	7.90496	1	17	2020-12-03	NTG
37	0.332	5.3843	1	17	2021-03-06	NTG
47	0.491	8.66942	1	21	2021-02-17	NTG
50	0.097	1.58678	3	21	2021-02-25	NTG
53	0.25	3.69008	1	20	2021-03-10	NTG
81	0.495	8.75207	1	21	2021-07-07	NTG
84	0.493	8.71074	1	21	2021-07-15	NTG
89	0.193	2.5124	1	18	2021-07-21	NTG
97	0.659	12.1405	1	20	2021-08-04	NTG
106	0.374	6.25207	1	18	2021-08-18	NTG
112	0.376	6.29339	1	20	2021-09-08	NTG
113	0.108	2.2686	3	21	2021-09-08	NTG
119	0.249	3.66942	1	20	2021-10-12	NTG
124	0.27	4.10331	1	20	2021-10-27	NTG
18	0.106	3.81029	5.33	20	2020-11-18	POAG
28	0.353	5.81818	1	43	2020-12-09	POAG
32	0.623	11.3967	1	35	2020-12-25	POAG
36	0.514	9.14463	1	52	2021-02-02	POAG
43	0.163	5.67769	3	47	2021-02-10	POAG
52	0.691	12.8017	1	20	2021-03-04	POAG
55	0.438	22.7231	3	50	2021-03-10	POAG
56	0.364	6.04545	1	39	2021-03-18	POAG
61	0.11	2.39256	3	40	2021-04-08	POAG
77	0.692	12.8223	1	40	2021-07-08	POAG
78	0.153	5.05785	3	42	2021-07-14	POAG
82	0.179	2.22314	1	9	2021-07-07	POAG
90	0.298	14.0455	3	38	2021-07-20	POAG
93	0.312	4.97107	1	39	2021-07-26	POAG
100	0.422	7.2438	1	34	2021-08-10	POAG
107	0.153	5.05785	3	35	2021-08-18	POAG
108	0.321	15.4711	3	38	2021-08-18	POAG
117	0.179	11.8493	5.33	43	2021-09-09	POAG
120	0.445	7.71901	1	37	2021-09-19	POAG
122	0.516	9.18595	1	41	2021-10-20	POAG
129	0.265	4	1	16	2021-11-18	POAG
131	0.079	0.836942	5.33	37	2021-11-23	POAG
132	0.137	1.35537	1	34	2021-12-16	POAG
135	0.541	9.70248	1	47	2021-12-14	POAG
136	0.307	4.86777	1	43	2021-12-13	POAG
3	0.461	8.04959	1	n/a	2020-08-06	XFG
12	0.102	1.89669	3	n/a	2020-11-04	XFG
23	0.205	14.7126	5.33	n/a	2020-12-02	XFG
27	0.113	2.57851	3	n/a	2020-12-17	XFG
45	0.256	3.81405	1	n/a	2021-02-10	XFG
73	0.194	2.53306	1	n/a	2021-05-14	XFG
91	0.237	10.2645	3	n/a	2021-07-22	XFG
114	0.356	5.88017	1	n/a	2021-09-08	XFG
